# Supplementary material for: Impact of the Gestational Diabetes Diagnostic Criteria during the Pandemic: An Observational Study
Source: J Clin Med. 2021 Oct 24;10(21):4904. doi: 10.3390/jcm10214904 (PMC8585066; doi:10.3390/jcm10214904)
Supplement: Supplementary file 1 [file jcm-10-04904-s001.zip]

Archive with 1 entries (1 files):
- jcm-1394981-supplementary.pdf
